# Supplementary material for: Resilience to Climate Change by Biocontrol Yeasts Against Ochratoxin A Production in Robusta Coffee
Source: Toxins (Basel). 2025 Feb 27;17(3):110. doi: 10.3390/toxins17030110 (PMC11945309; doi:10.3390/toxins17030110)
Supplement: Supplementary file 1 [file toxins-17-00110-s001.zip]

Archive with 1 entries (1 files):
- toxins-3465055-supplementary.pdf
